# Supplementary material for: Pharmacokinetics and Tissue Distribution of Enavogliflozin in Mice and Rats
Source: Pharmaceutics. 2022 Jun 7;14(6):1210. doi: 10.3390/pharmaceutics14061210 (PMC9230590; doi:10.3390/pharmaceutics14061210)
Supplement: Supplementary file 1 [file pharmaceutics-14-01210-s001.zip]

Archive with 1 entries (1 files):
- pharmaceutics-1730330-supplementary.pdf
